# Supplementary material for: On the path to reference genomes for all biodiversity: laboratory protocols and lessons learned from processing over 2,000 species in the Sanger Tree of Life
Source: Gigascience. 2025 Oct 23;14:giaf119. doi: 10.1093/gigascience/giaf119 (PMC12548527; doi:10.1093/gigascience/giaf119)
Supplement: giaf119_Supplemental_Files [file giaf119_supplemental_files.zip]

Archive with 7 entries (7 files):
- Figure S1_Supplementary Material.svg
- Figure S2_Supplementary Material.svg
- Figure S3_Supplementary Material.svg
- Figure S4_Supplementary Material.svg
- Figure S5_Supplementary Material.svg
- Figure S6_Supplementary Material.svg
- Figure S7_Supplementary Material.svg
